# Supplementary material for: Genetic associations between non-cognitive skills and academic achievement over development
Source: Nat Hum Behav. 2024 Aug 26;8(10):2034–46. doi: 10.1038/s41562-024-01967-9 (PMC11493678; doi:10.1038/s41562-024-01967-9)
Supplement: Supplementary file 4 — Supplementary tables in Excel format. [file 41562_2024_1967_MOESM4_ESM.xlsx]

## Sheet: Table1.a
Table 1a. Descriptive statistics for all observed variables included in the study measured at age 7 (Table 1.a.1), age 9 (Table 1.a.2), age 12 (Table 1.a.3) and age 16 (Table 1.a.4)
* = One twin out of each pair was randomly selected to account for non-independence of observations
Table 1.a.1. Descriptive statistics for all variables collected at age 7
	n*	mean	sd	median	min	max	skew	kurtosis	se	nMZ pairs	nDZ pairs	n genotyped sample
English grade	5929	0	1.01	-0.19	-3.72	3.35	-0.61	1.34	0.01	2106	3823	8994
Maths grade	5920	0	1.01	-0.22	-3.68	3.23	-0.45	1.14	0.01	2099	3821	8955
Academic achievement (English+Maths)	5858	0	1.01	-0.22	-3.94	3.5	-0.64	1.43	0.01	2074	3784	8859
Cognitive test --Similarities	5172	6.39	2.94	7	0	21	0.22	0.83	0.04	1868	3304	7712
Cognitive test --Vocabulary	5175	13.26	4.22	13	0	36	0	0.63	0.06	1868	3307	7722
Cognitive test --Picture completion	5191	10.76	3.2	11	0	21	-0.38	0.09	0.04	1876	3315	7750
Cognitive test --Nonword recognition	1808	7.8	1.89	8	0	12	-0.34	0.01	0.04	663	1145	2709
Prosocial behaviour	7471	8.19	1.77	9	0	10	-0.96	0.52	0.02	2677	4794	11133
Hyperactivity	7469	3.58	2.55	3	0	10	0.56	-0.42	0.03	2674	4795	11128
Conduct	7474	1.7	1.64	1	0	10	1.19	1.62	0.02	2677	4797	11135
Peer problems	7470	1	1.43	0	0	10	1.91	4.33	0.02	2677	4793	11133
Emotional problems	7470	2.22	1.86	2	0	10	0.97	0.75	0.02	2677	4793	11133
Age (when parent-reported data collected)	7461	7.07	0.25	7.04	5.57	8.62	0.41	0.74	0	2672	4789	11114
Age (when child test data collected)	5255	7.13	0.24	7.09	6.2	7.89	0.2	-0.8	0	1901	3354	7813
Table 1.a.2. Descriptive statistics for all variables collected at age 9
	n*	mean	sd	median	min	max	skew	kurtosis	se	nMZ pairs	nDZ pairs	n genotyped sample
English grade	2742	0.01	0.99	0	-3.08	3.07	-0.17	0.14	0.02	1003	1739	4340
Maths grade	2730	0.01	1	0.03	-2.94	2.99	-0.18	0.28	0.02	1003	1727	4319
Academic achievement (English+Maths)	2695	0.01	0.99	0.01	-3.22	3.24	-0.23	0.27	0.02	996	1717	4267
Cognitive test --Puzzles	3212	16.02	6.13	18	0	23	-0.88	-0.48	0.11	1189	2023	5142
Cognitive test --Vocabulary	3318	26.78	5.86	27	2	40	-0.47	0.07	0.1	1230	2088	5301
Cognitive test --Shapes	3309	18.19	4.45	19	0	24	-0.85	0.15	0.08	1225	2084	5292
Cognitive test --General Knowledge	3290	11.89	2.83	12	1	18	-0.2	-0.18	0.05	1217	2073	5255
Parent-rated academic perceived ability	3300	4.12	0.64	4.22	1.11	5	-0.74	0.21	0.01	1226	2074	5294
Teacher-rated academic perceived ability	2773	3.41	0.69	3.44	1	5	-0.1	-0.04	0.01	1016	1757	4384
Child academic self-perceived ability	3286	3.98	0.61	4	1	5	-0.71	0.64	0.01	1220	2066	5241
Parent-rated academic interest	3292	3.99	0.57	4	1.67	5	-0.37	-0.14	0.01	1226	2066	5281
Teacher-rated academic interest	2770	3.73	0.61	3.67	1.67	5	-0.03	-0.34	0.01	1018	1752	4379
Child academic interest	3266	3.77	0.7	3.78	1	5	-0.49	0.23	0.01	1206	2060	5216
CEQ Classroom satisfaction - parent	3309	1.63	0.4	1.75	0	2	-1.03	0.55	0.01	1232	2077	5311
CEQ Classroom satisfaction - teacher	2789	1.68	0.4	1.75	0	2	-1.15	0.56	0.01	1021	1768	4421
CEQ Classroom satisfaction - child	3245	1.48	0.47	1.5	0	2	-0.82	0.09	0.01	1197	2048	5183
CEQ Educational opportunity - parent	3306	1.72	0.33	1.75	0.25	2	-1.11	0.44	0.01	1232	2074	5308
CEQ Educational opportunity - child	3242	1.73	0.35	1.75	0	2	-1.54	2.49	0.01	1197	2045	5185
CEQ Adventures -enjoyment of learning -parent	3309	1.38	0.46	1.5	0	2	-0.34	-0.68	0.01	1231	2078	5309
CEQ Adventures -enjoyment of learning -child	3244	1.15	0.55	1.25	0	2	-0.2	-0.76	0.01	1197	2047	5180
CEQ Peers academic motivation -parent	3291	1.46	0.4	1.5	0	2	-0.25	-0.64	0.01	1229	2062	5285
EQ Peers academic motivation -teacher	2793	1.68	0.38	1.75	0	2	-1.1	0.66	0.01	1022	1771	4423
CEQ Peers academic motivation -child	3233	1.36	0.43	1.33	0	2	-0.46	-0.01	0.01	1193	2040	5170
Prosocial Behaviour -parent	3323	8.29	1.68	9	1	10	-0.94	0.4	0.03	1232	2091	5332
Prosocial Behaviour -teacher	2803	7.52	2.25	8	0	10	-0.69	-0.35	0.04	1026	1777	4429
Prosocial Behaviour -child	3290	7.93	1.85	8	0	10	-0.73	-0.05	0.03	1218	2072	5260
Hyperactivity -parent	3318	3.24	2.37	3	0	10	0.82	0.15	0.04	1230	2088	5325
Hyperactivity -teacher	2800	2.61	2.45	2	0	10	1.05	0.51	0.05	1024	1776	4419
Hyperactivity -child	3289	3.91	2.25	4	0	10	0.27	-0.49	0.04	1217	2072	5254
Conduct - parent	3320	1.27	1.44	1	0	10	1.54	3.32	0.02	1231	2089	5328
Conduct - teacher	2802	0.54	1.21	0	0	9	3.14	11.86	0.02	1025	1777	4422
Conduct - child	3288	2.21	1.85	2	0	10	0.86	0.49	0.03	1215	2073	5252
Peer Problems - parent	3320	1.07	1.54	0	0	9	1.9	3.99	0.03	1231	2089	5328
Peer Problems - teacher	2808	0.87	1.45	0	0	9	2.29	6.1	0.03	1029	1779	4437
Peer Problems - child	3274	1.91	1.74	2	0	9	0.98	0.72	0.03	1211	2063	5232
Emotional problems - parent	3320	1.76	1.92	1	0	10	1.3	1.47	0.03	1231	2089	5329
Emotional problems - teacher	2803	1.42	1.91	1	0	10	1.62	2.51	0.04	1027	1776	4432
Emotional problems - child	3287	3.29	2.37	3	0	10	0.57	-0.3	0.04	1215	2072	5252
Age (when parent-reported and child-reported data collected)	3354	9.02	0.29	9.01	8.08	11.34	0.73	2.5	0	1241	2113	5368
Age (when teacher reported data collected)	2817	9.04	0.29	9.03	8.46	10.54	0.43	0.02	0.01	1032	1785	4448
Family income	3154	6.6	2.36	7	1	11	-0.24	-0.64	0.04	1175	1979	5094
Table 1.a.3. Descriptive statistics for all variables collected at age 12
	n*	mean	sd	median	min	max	skew	kurtosis	se	nMZ pairs	nDZ pairs	n genotyped sample
English grade	3874	-0.01	1	-0.01	-3.66	5.08	0.26	1.96	0.02	1416	2458	6219
Maths grade	3809	0	0.99	-0.37	-3.36	4.62	0.21	1.39	0.02	1398	2411	6138
Academic achievement (English+Maths)	3719	-0.01	0.99	-0.06	-3.66	5.06	0.22	1.84	0.02	1362	2357	5987
Cognitive test --Ravens	4573	11.15	3.3	11.38	1.5	22	0.01	-0.13	0.05	1700	2873	7534
Cognitive test --Picture completion	4290	19.94	3.91	20	3	30	-0.65	0.91	0.06	1607	2683	7084
Cognitive test --General knowledge	4747	21.85	3.45	22	9.5	30	-0.15	-0.73	0.05	1762	2985	7788
Cognitive test --Vocabulary	4435	42.73	6.46	43.25	23.25	57	-0.43	-0.33	0.1	1651	2784	7325
academic perceived ability -child	5723	3.88	0.58	3.89	1.22	5	-0.55	0.3	0.01	2083	3640	9285
academic interst -child	5726	3.49	0.67	3.56	1	5	-0.26	0.04	0.01	2085	3641	9287
maths environment -child	4736	2.67	0.73	2.67	1	4	-0.27	-0.67	0.01	1762	2974	7805
literacy environment -child	4733	2.68	0.81	2.67	1	4	-0.26	-0.83	0.01	1762	2971	7791
Prosocial Behaviour -parent	5717	8.54	1.64	9	0	10	-1.22	1.34	0.02	2086	3631	9282
Prosocial Behaviour -teacher	4745	7.95	2.1	8.75	0	10	-0.94	0.27	0.03	1728	3017	7606
Prosocial Behaviour -child	5694	7.44	1.92	8	0	10	-0.45	-0.45	0.03	2073	3621	9242
Hyperactivity -parent	5703	2.83	2.26	2	0	10	0.86	0.36	0.03	2083	3620	9262
Hyperactivity -teacher	4787	2.23	2.52	1	0	10	1.22	0.79	0.04	1739	3048	7664
Hyperactivity -child	5692	3.54	2.3	3	0	10	0.46	-0.37	0.03	2072	3620	9239
Conduct - parent	5703	1.33	1.48	1	0	10	1.48	3.16	0.02	2083	3620	9263
Conduct - teacher	4784	0.6	1.3	0	0	10	2.93	10.16	0.02	1739	3045	7664
Conduct - child	5692	1.92	1.66	2	0	10	1.12	1.41	0.02	2072	3620	9240
Peer Problems - parent	5702	1.1	1.54	1	0	9	1.9	4.17	0.02	2083	3619	9262
Peer Problems - teacher	4782	1.04	1.6	0	0	10	1.97	4.23	0.02	1739	3043	7660
Peer Problems - child	5693	1.36	1.59	1	0	10	1.65	3.34	0.02	2072	3621	9240
Emotional problems - parent	5703	1.83	1.94	1	0	10	1.26	1.41	0.03	2083	3620	9263
Emotional problems - teacher	4779	1.22	1.83	0	0	10	1.84	3.32	0.03	1740	3039	7649
Emotional problems - child	5690	2.22	2.07	2	0	10	0.98	0.56	0.03	2072	3618	9238
Age (when parent-reported data collected)	6089	11.31	0.72	11.45	9.79	15.62	-0.17	-0.33	0.01	2200	3889	9550
Age (when teacher reported data collected)	4886	11.54	0.66	11.65	10.03	14.09	-0.28	-0.96	0.01	1778	3108	7841
Age (when child reported data collected)	5779	11.29	0.7	11.44	9.79	15.62	-0.29	-0.51	0.01	2109	3670	9370
Age (when child test data collected)	5734	11.56	0.69	11.67	10.09	13.74	-0.1	-0.31	0.01	2095	3639	9443
Table 1.a.4. Descriptive statistics for all variables collected at age 16
	n*	mean	sd	median	min	max	skew	kurtosis	se	n MZ pairs	n DZ pairs	n genotyped sample
English grade	6535	16.31	0.29	16.33	15.83	16.75	-0.06	-1.22	0	2321	4140	9810
Maths grade	6422	8.9	1.44	9	4	11	-0.58	0.4	0.02	2301	4121	9157
Academic achievement (GCSE core subjects)	6462	8.9	1.23	8.94	4	11	-0.45	0.13	0.02	2323	4139	9756
Cognitive test --Vocabulary	2660	15.35	4.23	15	4.34	32	0.55	0.52	0.08	995	1665	4275
Cognitive test --Ravens	2418	13.8	3.75	14	3.5	30	0.42	0.53	0.08	919	1499	3894
Academic self-concept	2380	3.55	0.63	3.6	1.1	5	-0.3	0.21	0.01	913	1467	3828
Curiosity	2704	4.8	0.92	4.86	1.14	7	-0.23	-0.01	0.02	1015	1689	4342
Grit	2428	3.26	0.59	3.25	1	5	0.01	0.57	0.01	921	1507	3903
Ambition	2378	3.91	0.69	4	1.2	5	-0.5	0.07	0.01	912	1466	3827
Attitudes towards school	2579	3.25	0.58	3.25	1	4	-0.71	0.35	0.01	965	1614	4161
Relationship with teacher	2555	2.9	0.74	3	1	4	-0.6	-0.19	0.01	958	1597	4129
Importance of schoolwork	2554	2.85	0.67	3	1	4	-0.57	-0.01	0.01	958	1596	4128
Peer support for learning	2551	2.9	0.76	3	1	4	-0.58	-0.04	0.02	957	1594	4123
Future aspirations	2551	3.27	0.95	3.67	1	4	-1.31	0.52	0.02	957	1594	4124
Family support for learning	2548	3.25	0.95	3.67	1	4	-1.23	0.38	0.02	954	1594	4120
Maths self-efficacy	2562	17.64	5.53	19	0	24	-0.91	0.27	0.11	957	1596	4127
Maths interest	2561	2.54	0.96	2.67	1	4	-0.08	-1.06	0.02	962	1600	4142
Time spent on maths	2539	4.48	1.77	4	0	12	0.6	1.61	0.04	962	1599	4102
Emotional problems	4940	2.77	2.26	2	0	10	0.75	0	0.03	1791	3149	7956
Peer problems	4941	1.55	1.5	1	0	10	1.35	2.29	0.02	1791	3150	7955
Hyperactivity	4939	3.59	2.31	3	0	10	0.49	-0.27	0.03	1790	3149	7955
Conduct	4939	1.65	1.46	1	0	10	1.29	2.09	0.02	1790	3149	7954
Prosocial behaviour	4938	7.13	1.94	7	0	10	-0.46	-0.24	0.03	1789	3149	7955
Age (when web data collected)	2827	16.48	0.27	16.48	15.82	17.3	0.01	-0.59	0.01	1060	1767	4501
Age (when child-reported data collected)	4989	16.32	0.68	16.48	14.91	19.45	-0.31	-0.92	0.01	1810	3187	8031
SES	2926	0	1	0.11	-2.85	1.76	-0.4	-0.68	0.02	1087	1839	4682

## Sheet: Table 1b.
Table 1b. Phenotypic correlations between observed noncognitive measures and academic achievement at the same age.
lwr = lower bound 95%confidence interval; upr = upper bound 95% confidence interval.
* = One twin out of each pair was randomly selected to account for non-independence of observations
Age	Variable	r	lwr	upr	N*	p	Rater	Noncognitive factor
7	Emotional problems	-0.12039	-0.142296	-0.0983669	3879	0	Parent	Self-regulation
7	Conduct problems	-0.179383	-0.200865	-0.157729	3880	0	Parent	Self-regulation
7	Hyperactivity	-0.312223	-0.332207	-0.29196	3876	0	Parent	Self-regulation
7	Peer problems	-0.134894	-0.156711	-0.112947	3879	0	Parent	Self-regulation
7	Prosocial behaviour	0.00877349	-0.0135136	0.0310519	3880	0.440376	Parent	Self-regulation
9	Emotional problems	-0.194411	-0.222096	-0.166413	2284	0	Self	Self-regulation
9	Emotional problems	-0.206485	-0.233864	-0.178778	2309	0	Parent	Self-regulation
9	Emotional problems	-0.245282	-0.27021	-0.220025	2684	0	Teacher	Self-regulation
9	Conduct problems	-0.148704	-0.176868	-0.120297	2286	0	Self	Self-regulation
9	Conduct problems	-0.179991	-0.207684	-0.15201	2309	0	Parent	Self-regulation
9	Conduct problems	-0.19047	-0.216094	-0.164582	2677	0	Teacher	Self-regulation
9	Enjoyment	0.0592935	0.0302783	0.0882089	2261	6.32e-05	Self	Education related noncognitive skills
9	Enjoyment	0.244424	0.217132	0.271333	2299	0	Parent	Education related noncognitive skills
9	Hyperactivity	-0.155812	-0.183908	-0.127462	2254	0	Self	Self-regulation
9	Hyperactivity	-0.331809	-0.357171	-0.305959	2311	0	Parent	Self-regulation
9	Hyperactivity	-0.416655	-0.438501	-0.394317	2681	0	Teacher	Self-regulation
9	Interest	0.147005	0.11851	0.175259	2284	0	Self	Education related noncognitive skills
9	Interest	0.418647	0.3945	0.442217	2286	0	Parent	Education related noncognitive skills
9	Interest	0.644869	0.628927	0.660269	2659	0	Teacher	Education related noncognitive skills
9	opportunity	0.0537955	0.0247668	0.0827336	2263	0.00028437	Self	Education related noncognitive skills
9	opportunity	0.153437	0.12516	0.181465	2298	0	Parent	Education related noncognitive skills
9	Peer problems	-0.16724	-0.195275	-0.138932	2283	0	Self	Self-regulation
9	Peer problems	-0.160747	-0.18864	-0.132595	2309	0	Parent	Self-regulation
9	Peer problems	-0.156988	-0.182909	-0.130848	2678	0	Teacher	Self-regulation
9	Prosocial behaviour behaviour	-0.0750167	-0.103694	-0.0462143	2262	3.52e-07	Self	Self-regulation
9	Prosocial behaviour behaviour	-0.0103207	-0.039062	0.0184378	2290	0.481821	Parent	Self-regulation
9	Prosocial behaviour behaviour	0.156852	0.130699	0.182786	2665	0	Teacher	Self-regulation
9	Classroom satisfaction	0.00780423	-0.0212552	0.0368505	2272	0.598648	Self	Education related noncognitive skills
9	Classroom satisfaction	0.174947	0.146869	0.202742	2300	0	Parent	Education related noncognitive skills
9	Classroom satisfaction	0.270983	0.246009	0.295597	2657	0	Teacher	Education related noncognitive skills
9	Self-perceived ability	0.336799	0.310886	0.362212	2680	0	Self	Education related noncognitive skills
9	Self-perceived ability	0.597365	0.578471	0.615619	2293	0	Parent	Education related noncognitive skills
9	Self-perceived ability	0.813475	0.804204	0.82235	2309	0	Teacher	Education related noncognitive skills
12	Emotional problems	-0.15796	-0.181959	-0.133772	3131	0	Self	Self-regulation
12	Emotional problems	-0.146229	-0.170356	-0.121927	3120	0	Parent	Self-regulation
12	Emotional problems	-0.219408	-0.240937	-0.197663	3713	0	Teacher	Self-regulation
12	Conduct problems	-0.16196	-0.185923	-0.137803	3132	0	Self	Self-regulation
12	Conduct problems	-0.184921	-0.208713	-0.160911	3120	0	Parent	Self-regulation
12	Conduct problems	-0.186709	-0.208546	-0.164686	3716	0	Teacher	Self-regulation
12	Hyperactivity	-0.202806	-0.226378	-0.178997	3133	0	Self	Self-regulation
12	Hyperactivity	-0.287471	-0.310011	-0.264608	3121	0	Parent	Self-regulation
12	Hyperactivity	-0.333654	-0.353696	-0.313306	3715	0	Teacher	Self-regulation
12	Interest	0.212371	0.1887	0.235795	3144	0	Self	Education related noncognitive skills
12	Literacy environment	0.164112	0.136745	0.191228	2445	0	Self	Education related noncognitive skills
12	maths environment	0.0206098	-0.007361	0.0485483	2449	0.148672	Self	Education related noncognitive skills
12	Peer problems	-0.127648	-0.151875	-0.103268	3133	0	Self	Self-regulation
12	Peer problems	-0.156426	-0.180473	-0.132192	3120	0	Parent	Self-regulation
12	Peer problems	-0.120978	-0.143307	-0.0985274	3716	0	Teacher	Self-regulation
12	Prosocial behaviour	0.00516373	-0.0195427	0.0298638	3133	0.682087	Self	Self-regulation
12	Prosocial behaviour	0.0570696	0.0324095	0.0816603	3130	5.89e-06	Parent	Self-regulation
12	Prosocial behaviour	0.140118	0.117731	0.162364	3700	0	Teacher	Self-regulation
12	Self-perceived ability	0.406174	0.385373	0.426562	3142	0	Self	Education related noncognitive skills
16	Ambition	0.250449	0.221971	0.278501	2115	0	Self	Education related noncognitive skills
16	Emotional problems	-0.0374382	-0.0585592	-0.0162837	4281	0.00052565	Self	Self-regulation
16	Attitudes towards learning	0.239445	0.211843	0.266666	2265	0	Self	Education related noncognitive skills
16	Agreeableness	0.0390022	0.00865932	0.0692732	2088	0.0117759	Self	personality
16	Conscientiousness	0.255698	0.2271	0.283854	2088	0	Self	personality
16	Extraversion	0.0548827	0.0246069	0.0850579	2093	0.00038532	Self	personality
16	Neuroticism	-0.00442874	-0.03473	0.0258806	2095	0.774611	Self	personality
16	Openness	0.0676601	0.0374092	0.0977871	2091	1.21e-05	Self	personality
16	Conduct problems	-0.220332	-0.240379	-0.200097	4281	0	Self	Self-regulation
16	Curiosity	0.140394	0.112356	0.168209	2359	0	Self	Education related noncognitive skills
16	Grit	0.167157	0.137918	0.196104	2151	0	Self	Education related noncognitive skills
16	Hyperactivity	-0.248176	-0.267938	-0.228205	4280	0	Self	Self-regulation
16	Maths Interest	0.343116	0.317134	0.368583	2247	0	Self	Education related noncognitive skills
16	Math self-efficacy	0.617659	0.599298	0.63537	2248	0	Self	Education related noncognitive skills
16	Time spent on learning maths	0.0852895	0.0561555	0.114278	2230	1.07e-08	Self	Education related noncognitive skills
16	Peer problems	-0.0838334	-0.104816	-0.0627762	4281	7.55e-15	Self	Self-regulation
16	Prosocial behaviour	0.0933733	0.0723453	0.114318	4280	0	Self	Self-regulation
16	School engagement	0.16894	0.140437	0.197164	2243	0	Self	Education related noncognitive skills
16	Self-concept	0.495317	0.472224	0.517731	2117	0	Self	Education related noncognitive skills

## Sheet: Table 2.
Table 2. Correlations between observed noncognitive measures and general cognitive ability at the same age.
r = correlation coeffcient; lwr = lower bound 95%confidence interval; upr = upper bound 95% confidence interval
* = One twin out of each pair was randomly selected to account for non-independence of observations
Age	var 1	var 2	r	lwr	upr	*N	p	rater
7	anxiety	g	-0.0831249	-0.102601	-0.0635854	4967	0	Parent
7	conduct	g	-0.164578	-0.183626	-0.145407	4968	0	Parent
7	hyperactivity	g	-0.191634	-0.210491	-0.172635	4964	0	Parent
7	peerproblems	g	-0.0699753	-0.0894956	-0.0504013	4967	2.75e-12	Parent
7	prosocial	g	0.0164327	-0.0032097	0.0360625	4967	0.101062	Parent
9	anxiety	g	-0.238525	-0.261583	-0.215194	3178	0	Self
9	anxiety	g	-0.184664	-0.208344	-0.160767	3171	0	Parent
9	anxiety	g	-0.12921	-0.157354	-0.100856	2311	0	Teacher
9	conduct	g	-0.250077	-0.272988	-0.226884	3179	0	Self
9	conduct	g	-0.215814	-0.239168	-0.192209	3171	0	Parent
9	conduct	g	-0.0940825	-0.12251	-0.0655006	2310	1.32e-10	Teacher
9	enjoyment	g	0.0250461	0.00041285	0.0496491	3168	0.0462855	Self
9	enjoyment	g	0.173829	0.149844	0.197609	3171	0	Parent
9	hyperactivity	g	-0.168772	-0.192555	-0.144792	3181	0	Self
9	hyperactivity	g	-0.287055	-0.309502	-0.264289	3169	0	Parent
9	hyperactivity	g	-0.23905	-0.265986	-0.21174	2309	0	Teacher
9	interest	g	0.120154	0.0958192	0.144345	3171	0	Self
9	interest	g	0.302782	0.280188	0.32504	3157	0	Parent
9	interest	g	0.344985	0.319263	0.370199	2284	0	Teacher
9	opportunity	g	0.0570559	0.0324738	0.081569	3166	5.53e-06	Self
9	opportunity	g	0.147226	0.123033	0.171244	3167	0	Parent
9	peerproblems	g	-0.205358	-0.228834	-0.181644	3166	0	Self
9	peerproblems	g	-0.141901	-0.165947	-0.117687	3171	0	Parent
9	peerproblems	g	-0.0597579	-0.0883222	-0.0310953	2315	4.48e-05	Teacher
9	prosocial behaviour	g	0.0012361	-0.02334	0.0258107	3182	0.921482	Self
9	prosocial behaviour	g	0.0444008	0.0198122	0.0689357	3175	0.00040431	Parent
9	prosocial behaviour	g	0.0249044	-0.0038328	0.0536004	2312	0.0893934	Teacher
9	satisfaction	g	0.0100217	-0.0146038	0.0346351	3169	0.425077	Self
9	satisfaction	g	0.143684	0.119481	0.167716	3171	0	Parent
9	satisfaction	g	0.11638	0.0878876	0.144682	2302	1.78e-15	Teacher
9	Self-perceived ability	g	0.263808	0.240805	0.286515	3186	0	Self
9	Self-perceived ability	g	0.407243	0.386473	0.4276	3166	0	Parent
9	Self-perceived ability	g	0.444309	0.420816	0.467207	2286	0	Teacher
12	anxiety	g	-0.124971	-0.146748	-0.103074	3907	0	Self
12	anxiety	g	-0.114536	-0.136359	-0.0926027	3915	0	Parent
12	anxiety	g	-0.108526	-0.133081	-0.0838386	3091	0	Teacher
12	conduct	g	-0.168448	-0.189919	-0.146817	3909	0	Self
12	conduct	g	-0.167427	-0.188896	-0.145798	3915	0	Parent
12	conduct	g	-0.116676	-0.141166	-0.0920425	3095	0	Teacher
12	hyperactivity	g	-0.153974	-0.175554	-0.132245	3909	0	Self
12	hyperactivity	g	-0.232027	-0.252897	-0.21094	3914	0	Parent
12	hyperactivity	g	-0.206091	-0.22981	-0.182127	3097	0	Teacher
12	interest	g	0.207669	0.186388	0.228755	3927	0	Self
12	maths environment	g	-0.0068163	-0.0290633	0.0154375	3878	0.548291	Self
12	peerproblems	g	-0.0918112	-0.113758	-0.0697746	3881	4.44e-16	Self
12	peerproblems	g	-0.109324	-0.131177	-0.087364	3910	0	Parent
12	peerproblems	g	-0.061911	-0.0866918	-0.0370536	3914	1.09e-06	Teacher
12	prosocial	g	-0.0142695	-0.0364366	0.00791159	3093	0.207337	Self
12	prosocial	g	0.043346	0.0212161	0.0654335	3910	0.00012467	Parent
12	prosocial	g	0.0681192	0.0431972	0.0929564	3921	8.96e-08	Teacher
12	Self-perceived ability	g	0.348135	0.328525	0.367444	3070	0	Self
16	ambition	g	0.123555	0.0951525	0.151757	2332	0	Self
16	anxiety	g	-0.0328922	-0.0647302	-0.0009872	1889	0.0433275	Self
16	attitudes	g	0.132666	0.104615	0.160505	2384	0	Self
16	bfi Agreableness	g	-0.0098665	-0.0387801	0.0190636	2302	0.503859	Self
16	bfi Conscientiousness	g	0.135786	0.107274	0.164076	2301	0	Self
16	bfi Extraversion	g	-0.0064326	-0.035316	0.0224617	2308	0.662615	Self
16	bfi Neuroticism	g	-0.0021074	-0.0309861	0.0267749	2310	0.886302	Self
16	bfi Openness	g	0.120739	0.0921578	0.149121	2305	2.22e-16	Self
16	conduct	g	-0.161581	-0.192499	-0.130343	1889	0	Self
16	curiosity	g	0.111098	0.0828755	0.139142	2374	1.78e-14	Self
16	grit	g	0.0813322	0.0528921	0.109641	2364	2.28e-08	Self
16	hyperactivity	g	-0.138085	-0.16925	-0.106645	1889	0	Self
16	math interest	g	0.232223	0.205121	0.258969	2379	0	Self
16	math Self-efficacy	g	0.40406	0.379975	0.427599	2380	0	Self
16	math time	g	0.0279407	-0.0006502	0.0564859	2360	0.0554436	Self
16	peerproblems	g	-0.0345819	-0.0664188	-0.0026746	1889	0.0336605	Self
16	prosocial	g	0.0346962	0.00278483	0.066537	1888	0.0331008	Self
16	engagement	g	0.137009	0.10892	0.164879	2372	0	Self
16	Self-concept	g	0.360451	0.335188	0.385195	2334	0	Self

## Sheet: Table 3.
Table 3: Structure and model fit indices for the latent factors of education-specific noncognitive skills over development (a) Age 9; (b) Age 12; (c) Age 16
s.e. = standard error; est = estimate; One twin out of each pair was randomly selectd to account for non-independence of observations.
CFI = comparative fit index; TLI = Tucker-Lewis index; RMSEA = root mean square error of approximation SRMR = standardized root mean square residual
a) Age 9
a.1) Self-reprted education-specific noncognitive skills at age 9
Variable	Factor loading	s.e.	est/s.e.	p value
Academic interest	0.704	0.015	46.039	0
Academic self-perceived ability	0.528	0.02	26.555	0
Classroom satisfaction	0.715	0.011	62.411	0
Enjoyment of learning	0.805	0.01	80.169	0
Educational opportunities	0.58	0.011	54.007	0
sex	-0.002	0.015	-0.127	0.899
age	-0.001	0.016	-0.055	0.956
CFI	TLI	RMSEA	RMSEA prob.	SRMR
0.777	0.656	0.153	0	0.063
a2). Parent reported education-specific noncognitive skills age 9
Variable	Factor loading	s.e.	est/s.e.	p value
Academic interest	0.893	0.009	103.496	0
Academic self-perceived ability	0.814	0.008	101.998	0
Classroom satisfaction	0.487	0.019	26.233	0
Enjoyment of learning	0.607	0.016	38.729	0
Educational opportunities	0.395	0.018	21.483	0
sex	0.002	0.015	0.149	0.881
age	0	0.016	-0.005	0.996
CFI	TLI	RMSEA	RMSEA prob.	SRMR
0.722	0.573	0.159	0	0.092
a.3) Teacher reported education-specific noncognitive skills age 9
Variable	Factor loading	s.e.	est/s.e.	p value
Academic interest	0.961	0.016	58.264	0
Academic self-perceived ability	0.782	0.015	53.582	0
Classroom satisfaction	0.392	0.015	25.664	0
sex	0.014	0.017	0.843	0.399
age	0.029	0.019	1.501	0.133
CFI	TLI	RMSEA	RMSEA prob.	SRMR
0.991	0.979	0.041	0.869	0.015
b) Age 12
Self-reported education-specific noncognitive skills at age 12
Variable	Factor loading	s.e.	est/s.e.	p value
Academic self-perceived ability	0.738	0.011	69.745	0
Academic interest	0.911	0.012	78.458	0
Maths environment	0.148	0.012	12.087	0
Literacy environment	0.403	0.011	35.505	0
sex	0	0.011	0.021	0.983
age	0	0.012	-0.02	0.984
CFI	TLI	RMSEA	RMSEA prob.	SRMR
0.99	0.983	0.027	1	0.019
c) Age 16
Self-reported education-specific noncognitive skills at age 16
Variable	Factor loading	s.e.	est/s.e.	p value
Academic self-concept	0.793	0.01	78.721	0
Curiosity	0.437	0.016	27.855	0
Grit	0.501	0.015	32.606	0
Academic ambition	0.628	0.014	45.383	0
Attitudes towards school	0.45	0.015	30.301	0
School engagement	0.281	0.017	16.635	0
Maths self-efficacy	0.653	0.013	48.459	0
Time spent on maths	0.279	0.016	17.21	0
Maths interest	0.543	0.014	38.024	0
sex	-0.006	0.017	-0.358	0.72
age	-0.002	0.018	-0.115	0.909
CFI	TLI	RMSEA	RMSEA prob.	SRMR
0.801	0.75	0.081	0	0.051

## Sheet: Table 4.
Table 4: Structure and model fit indices for the latent factors of domain-general self-regulation skills over development (a) Age 7; (b) Age 9; (c) Age 12; (d) Age 16
s.e. = standard error; est = estimate; One twin out of each pair was randomly selectd to account for non-independence of observations.
* = Variables were reverse-coded before creating latent factors.
CFI = comparative fit index; TLI = Tucker-Lewis index; RMSEA = root mean square error of approximation SRMR = standardized root mean square residual
a) Age 7
Parent-rated self-regulation
Variable	Factor loading	s.e.	est/s.e.	p value
Prosocial behaviour	0.328	0.014	24.048	0
*Hyperactivity	0.553	0.011	49.092	0
*Conduct	0.738	0.013	54.788	0
*Peer problems	0.41	0.015	26.501	0
*Emotional problems	0.387	0.015	25.589	0
sex	0	0.014	-0.006	0.995
age	0.001	0.015	0.05	0.96
CFI	TLI	RMSEA	RMSEA prob.	SRMR
0.916	0.871	0.05	0/522	0.03
b) Age 9
b.1 Parent-rated self-regulation
Variable	Factor loading	s.e.	est/s.e.	p value
Prosocial behaviour	0.32	0.018	17.618	0
*Hyperactivity	0.631	0.014	46.34	0
*Conduct	0.718	0.015	47.782	0
*Peer problems	0.492	0.019	25.443	0
*Emotional problems	0.494	0.019	26.159	0
sex	0	0.017	-0.023	0.982
age	0	0.018	0.005	0.996
CFI	TLI	RMSEA	RMSEA prob.	SRMR
0.899	0.844	0.062	0	0.037
b.2 Teacher-rated self-regulation
Variable	Factor loading	s.e.	est/s.e.	p value
Prosocial behaviour	0.621	0.014	43.597	0
*Hyperactivity	0.671	0.015	43.741	0
*Conduct	0.719	0.014	50.935	0
*Peer problems	0.523	0.019	27.469	0
*Emotional problems	0.302	0.02	14.788	0
sex	-0.111	0.02	5.548	0
age	0.023	0.019	-1.226	0.22
CFI	TLI	RMSEA	RMSEA prob.	SRMR
0.798	0.689	0.103	0	0.06
b.3 Self-rated self-regulation
Variable	Factor loading	s.e.	est/s.e.	p value
Prosocial behaviour	0.286	0.018	15.527	0
*Hyperactivity	0.622	0.013	48.49	0
*Conduct	0.682	0.013	51.534	0
*Peer problems	0.482	0.017	29.095	0
*Emotional problems	0.549	0.017	32.002	0
sex	0	0.016	0.006	0.996
age	0	0.017	-0.003	0.998
CFI	TLI	RMSEA	RMSEA prob.	SRMR
0.815	0.715	0.095	0	0.05
c) Age 12
c.1 parent-rated self-regulation
Variable	Factor loading	s.e.	est/s.e.	p value
Prosocial behaviour	0.396	0.014	29.194	0
*Hyperactivity	0.642	0.01	63.112	0
*Conduct	0.702	0.011	62.509	0
*Peer problems	0.502	0.013	37.766	0
*Emotional problems	0.48	0.013	36.612	0
sex	0	0.013	-0.011	0.991
age	0	0.014	0.029	0.977
CFI	TLI	RMSEA	RMSEA prob.	SRMR
0.921	0.878	0.056	0	0.033
c.2 teacher-rated self-regulation
Variable	Factor loading	s.e.	est/s.e.	p value
Prosocial behaviour	0.657	0.011	62.259	0
*Hyperactivity	0.712	0.01	71.851	0
*Conduct	0.756	0.009	84.975	0
*Peer problems	0.422	0.015	27.95	0
*Emotional problems	0.323	0.015	21.003	0
sex	0	0.013	0.02	0.984
age	0	0.013	-0.004	0.997
CFI	TLI	RMSEA	RMSEA prob.	SRMR
0.801	0.694	0.11	0	0.066
c.3 self-rated self-regulation
Variable	Factor loading	s.e.	est/s.e.	p value
Prosocial behaviour	0.296	0.012	24.751	0
*Hyperactivity	0.653	0.009	71.498	0
*Conduct	0.754	0.009	83.703	0
*Peer problems	0.424	0.014	30.936	0
*Emotional problems	0.497	0.013	37.841	0
sex	0	0.012	0.013	0.989
age	0	0.013	-0.001	0.999
CFI	TLI	RMSEA	RMSEA prob.	SRMR
0.811	0.709	0.098	0	0.052
d) Age 16
Self-rated self-regulation
Variable	Factor loading	s.e.	est/s.e.	p value
Prosocial behaviour	0.314	0.013	24.297	0
*Hyperactivity	0.458	0.015	30.406	0
*Conduct	0.394	0.016	24.07	0
*Peer problems	0.629	0.012	53.011	0
*Emotional problems	0.66	0.012	54.206	0
sex	0	0.013	-0.007	0.994
age	0	0.014	-0.005	0.996
CFI	TLI	RMSEA	RMSEA prob.	SRMR
0.782	0.665	0.093	0	0.05

## Sheet: Table 5
Table 5. Phenotypic correlations between latent measures of noncognitive skills and academic achievement at the same age
r = correlation coefficient =; S.E. = standard error; l bound = lower bound 95% confidence intervals; u bound = upper bound 95% confidence intervals
Age	Noncognitive factor	Rater	r	S.E.	l bound	u bound	P-Value
7	Domain-general self-regulation	Parent	0.327	0.017	0.29368	0.36032	0
9	Education-specific noncognitive	Parent	0.558	0.015	0.5286	0.5874	0
9	Education-specific noncognitive	Teacher	0.836	0.006	0.82424	0.84776	0
9	Education-specific noncognitive	Self	0.104	0.016	0.07264	0.13536	0
9	Domain-general self-regulation	Parent	0.369	0.02	0.3298	0.4082	0
9	Domain-general self-regulation	Teacher	0.425	0.02	0.3858	0.4642	0
9	Domain-general self-regulation	Self	0.257	0.02	0.2178	0.2962	0
12	Education-specific noncognitive	Self	0.409	0.016	0.37764	0.44036	0
12	Domain-general self-regulation	Self	0.262	0.016	0.23064	0.29336	0
16	Education-specific noncognitive	Self	0.511	0.018	0.47572	0.54628	0
16	Domain-general self-regulation	Self	0.316	0.014	0.28856	0.34344	0

## Sheet: Table 6
Table 6. Structure and model fit indices for the latent factors of general cognitive ability over development (a) Age 7; (b) Age 9; (c) Age 12
S.E. = standard error; one twin out of each pair was randomly selectd to account for non-independence of observations.
CFI = comparative fit index; TLI = Tucker-Lewis index; RMSEA = root mean square error of approximation SRMR = standardized root mean square residual
a) Age 7
Variable	Factor loading	S.E.	p
Groupings	0.291	0.019	0
Picture completion	0.386	0.011	0
Vocabulary	0.794	0.014	0
Similarities	0.682	0.013	0
CFI	TLI	RMSEA	SRMR
0.999	0.997	0.015	0.007
b) Age 9
Variable	Factor loading	S.E.	p
Puzzles	0.726	0.014	0
Shapes	0.685	0.014	0
Words	0.543	0.015	0
General Knowledge	0.494	0.015	0
CFI	TLI	RMSEA	SRMR
0.876	0.629	0.217	0.058
c) Age 12
Variable	Factor loading	S.E.	p
Patterns	0.597	0.012	0
Picture completion	0.472	0.012	0
Vocabulary	0.645	0.012	0
General Knowledge	0.684	0.012	0
CFI	TLI	RMSEA	SRMR
0.975	0.926	0.085	0.023

## Sheet: Table 7
Table 7. Phenotypic correlations between latent measures of noncognitive skills and latent measures of general cognitive ability at the same age
r = correlation coefficient =; S.E. = standard error; l bound = lower bound 95% confidence intervals; u bound = upper bound 95% confidence intervals
Age	Noncognitive factor	Rater	r	S.E.	l bound	u bound	P-Value
7	Domain-general self-regulation	Parent	0.237	0.014	0.20956	0.26444	0
9	Education-specific noncognitive	Parent	0.391	0.015	0.3616	0.4204	0
9	Education-specific noncognitive	Teacher	0.477	0.015	0.4476	0.5064	0
9	Education-specific noncognitive	Self	0.109	0.018	0.07372	0.14428	0
9	Domain-general self-regulation	Parent	0.35	0.017	0.31668	0.38332	0
9	Domain-general self-regulation	Teacher	0.196	0.022	0.15288	0.23912	0
9	Domain-general self-regulation	Self	0.188	0.017	0.15468	0.22132	0
12	Education-specific noncognitive	Self	0.362	0.015	0.3326	0.3914	0
12	Domain-general self-regulation	Self	0.226	0.014	0.19856	0.25344	0
16	Education-specific noncognitive	Self	0.415	0.015	0.3856	0.4444	0
16	Domain-general self-regulation	Self	0.203	0.022	0.15988	0.24612	0

## Sheet: Table 8
Table 8. Associaitons bewteen latent factors of noncognitive skills and academic achievement accounting for general cognitive ability by means of multiple regression
S.E. = standard error; lbound = lower bound 95% confidence intervals; ubound = upper bound 95% confidence intervals
* = One twin out of each pair was randomly selected to account for non-independence of observations
Model	Age	Noncognitive factor	Rater	beta	S.E.	lbound	ubound	P-Value	N*
1	7	Domain-general self-regulation	Parent	0.229	0.016	0.19764	0.26036	0	3843
	7	General cognitive ability		0.407	0.012	0.38348	0.43052	0	3843
2	9	Education-specific noncognitive skills	Parent	0.447	0.017	0.41368	0.48032	0	3306
	9	General cognitive ability	Test	0.292	0.016	0.26064	0.32336	0	3306
3	9	Education-specific noncognitive skills	Teacher	0.783	0.01	0.7634	0.8026	0	2408
	9	General cognitive ability	Test	0.106	0.012	0.08248	0.12952	0	2408
4	9	Education-specific noncognitive skills	Self	0.097	0.018	0.06172	0.13228	0	3295
	9	General cognitive ability	Test	0.461	0.014	0.43356	0.48844	0	3295
5	9	Domain-general self-regulation	Parent	0.223	0.021	0.18184	0.26416	0	3301
	9	General cognitive ability		0.391	0.016	0.35964	0.42236	0	3301
6	9	Domain-general self-regulation	Teacher	0.326	0.017	0.29268	0.35932	0	2399
	9	General cognitive ability		0.397	0.014	0.36956	0.42444	0	2399
7	9	Domain-general self-regulation	Self	0.111	0.02	0.0718	0.1502	0	3296
	9	General cognitive ability		0.426	0.017	0.39268	0.45932	0	3296
8	12	Education-specific noncognitive skills	Self	0.279	0.015	0.2496	0.3084	0	2488
	12	General cognitive ability	Test	0.362	0.016	0.33064	0.39336	0	2488
9	12	Domain-general self-regulation	Self	0.154	0.016	0.12264	0.18536	0	2468
	12	General cognitive ability		0.427	0.015	0.3976	0.4564	0	2468
10	12	Domain-general self-regulation	Parent	0.18112	0.02107	0.139823	0.222417	0	2469
	12	General cognitive ability		0.51627	0.02045	0.476188	0.556352	0	2469
11	12	Domain-general self-regulation	Teacher	0.20555	0.02007	0.166213	0.244887	0	2651
	12	General cognitive ability		0.51982	0.0194	0.481796	0.557844	0	2651
12	16	Education-specific noncognitive skills	Self	0.582	0.024	0.53496	0.62904	0	2124
	16	General cognitive ability	Test	0.391	0.014	0.36356	0.41844	0	2124
13	16	Domain-general self-regulation	Self	0.209	0.014	0.18156	0.23644	0	1742
	16	General cognitive ability		0.567	0.011	0.54544	0.58856	0	1742

## Sheet: Table 9
Table 9. Univariate twin models on observed measures of noncognitive skills, academic achievement and cognitive ability over development.
The table reports estimates of heritability (h2), shared environmental influences (c2) and nonshaed environmental influences (e2) and 95% coinfidence intervals (lb = lower bound & ub = upper bound)
Age	Observed measure	Rater	Measure category	h2	h2 lb	h2 ub	c2	c2 lb	c2 ub	e2	e2 lb	e2 ub
7	Achievement total	exam	Achievement	0.65	0.61	0.7	0.2	0.15	0.24	0.15	0.14	0.16
7	English	exam	Achievement	0.66	0.62	0.71	0.18	0.13	0.23	0.16	0.15	0.17
7	Maths	exam	Achievement	0.68	0.62	0.73	0.12	0.07	0.17	0.2	0.19	0.22
7	g	test	Cognitive	0.35	0.29	0.41	0.33	0.28	0.38	0.32	0.3	0.35
7	Verbal ability	test	Cognitive	0.31	0.25	0.37	0.36	0.31	0.41	0.33	0.31	0.35
7	Non-verbal ability	test	Cognitive	0.22	0.14	0.3	0.27	0.2	0.33	0.51	0.48	0.55
7	Non-word recognition	test	Cognitive	0.14	0	0.27	0.06	0	0.19	0.8	0.73	0.87
7	Picture completion	test	Cognitive	0.26	0.18	0.34	0.26	0.2	0.32	0.48	0.45	0.51
7	Similarities	test	Cognitive	0.26	0.18	0.34	0.27	0.2	0.33	0.47	0.44	0.5
7	Vocabulary	test	Cognitive	0.26	0.19	0.33	0.36	0.31	0.42	0.38	0.35	0.4
7	Emotional problems	parent	Self-regulation	0.48	0.4	0.55	0.13	0.06	0.19	0.4	0.37	0.43
7	Conduct	parent	Self-regulation	0.68	0.62	0.74	0.08	0.02	0.13	0.25	0.23	0.26
7	Hyperactivity	parent	Self-regulation	0.45	0.41	0.49	0	0	0	0.55	0.51	0.59
7	Peer problems	parent	Self-regulation	0.62	0.59	0.65	0	0	0.02	0.38	0.35	0.41
7	Prosocial behaviour	parent	Self-regulation	0.65	0.61	0.67	0	0	0.03	0.35	0.33	0.38
9	Achievement total	exam	Achievement	0.73	0.66	0.81	0.1	0.03	0.18	0.16	0.15	0.18
9	English	exam	Achievement	0.7	0.62	0.78	0.12	0.04	0.19	0.18	0.17	0.2
9	Maths	exam	Achievement	0.75	0.66	0.8	0.04	0	0.11	0.22	0.2	0.24
9	Science	exam	Achievement	0.64	0.56	0.72	0.15	0.07	0.22	0.21	0.19	0.24
9	g	test	Cognitive	0.38	0.32	0.44	0.39	0.33	0.45	0.23	0.21	0.25
9	General knowledge	test	Cognitive	0.2	0.11	0.28	0.42	0.35	0.48	0.39	0.36	0.42
9	Non-verbal ability	test	Cognitive	0.42	0.34	0.49	0.31	0.24	0.37	0.28	0.25	0.3
9	Puzzles	test	Cognitive	0.4	0.31	0.48	0.25	0.17	0.32	0.36	0.33	0.39
9	shapes	test	Cognitive	0.32	0.24	0.4	0.31	0.24	0.38	0.37	0.34	0.4
9	Verbal ability	test	Cognitive	0.29	0.22	0.36	0.41	0.35	0.47	0.3	0.28	0.33
9	Vocabulary	test	Cognitive	0.23	0.14	0.32	0.35	0.28	0.42	0.42	0.39	0.45
9	enjoyment	self	Education-specific noncognitive skills	0.38	0.26	0.47	0.06	0	0.15	0.57	0.52	0.61
9	opportunity	self	Education-specific noncognitive skills	0.13	0	0.26	0.1	0	0.2	0.77	0.72	0.83
9	peer support	self	Education-specific noncognitive skills	0.24	0.11	0.36	0.11	0.01	0.2	0.65	0.61	0.71
9	satisfaction	self	Education-specific noncognitive skills	0.36	0.24	0.46	0.07	0	0.16	0.58	0.53	0.62
9	interest	self	Education-specific noncognitive skills	0.38	0.26	0.46	0.04	0	0.13	0.58	0.54	0.63
9	spa	self	Education-specific noncognitive skills	0.42	0.35	0.46	0	0	0	0.58	0.54	0.63
9	enjoyment	parent	Education-specific noncognitive skills	0.75	0.69	0.82	0.1	0.04	0.17	0.15	0.13	0.16
9	opportunity	parent	Education-specific noncognitive skills	0.2	0.18	0.22	0.77	0.75	0.79	0.03	0.03	0.03
9	peer support	parent	Education-specific noncognitive skills	0.47	0.42	0.52	0.41	0.36	0.45	0.12	0.11	0.13
9	satisfaction	parent	Education-specific noncognitive skills	0.41	0.36	0.46	0.44	0.39	0.48	0.15	0.14	0.17
9	interest	parent	Education-specific noncognitive skills	0.82	0.75	0.88	0.06	0	0.12	0.13	0.12	0.14
9	perceived ability	parent	Education-specific noncognitive skills	0.9	0.84	0.9	0	0	0.05	0.1	0.1	0.11
9	peer support	teacher	Education-specific noncognitive skills	0.56	0.45	0.66	0.08	0	0.17	0.36	0.33	0.4
9	satisfaction	teacher	Education-specific noncognitive skills	0.54	0.43	0.62	0.04	0	0.13	0.42	0.38	0.46
9	interest	teacher	Education-specific noncognitive skills	0.63	0.54	0.71	0.05	0	0.13	0.32	0.29	0.35
9	perceived ability	teacher	Education-specific noncognitive skills	0.69	0.62	0.77	0.13	0.06	0.2	0.17	0.16	0.19
9	emotional problems	self	Self-regulation	0.39	0.28	0.48	0.04	0	0.13	0.56	0.52	0.61
9	conduct	self	Self-regulation	0.44	0.33	0.52	0.04	0	0.12	0.52	0.48	0.57
9	hyperactivity	self	Self-regulation	0.39	0.34	0.43	0	0	0.02	0.61	0.57	0.65
9	peer problems	self	Self-regulation	0.32	0.2	0.43	0.08	0	0.17	0.6	0.56	0.65
9	prosocial	self	Self-regulation	0.37	0.25	0.45	0.04	0	0.13	0.59	0.55	0.63
9	emotional problems	parent	Self-regulation	0.45	0.37	0.54	0.18	0.11	0.26	0.36	0.33	0.39
9	conduct	parent	Self-regulation	0.55	0.48	0.62	0.23	0.16	0.29	0.22	0.2	0.24
9	hyperactivity	parent	Self-regulation	0.7	0.67	0.73	0	0	0.01	0.3	0.27	0.33
9	peer problems	parent	Self-regulation	0.72	0.64	0.76	0.02	0	0.09	0.27	0.24	0.29
9	prosocial	parent	Self-regulation	0.59	0.53	0.66	0.2	0.14	0.26	0.21	0.19	0.23
9	emotional problems	teacher	Self-regulation	0.48	0.43	0.52	0	0	0.03	0.52	0.48	0.57
9	conduct	teacher	Self-regulation	0.64	0.59	0.67	0	0	0.04	0.36	0.33	0.4
9	hyperactivity	teacher	Self-regulation	0.64	0.6	0.67	0	0	0	0.36	0.33	0.4
9	peer problems	teacher	Self-regulation	0.43	0.31	0.54	0.13	0.04	0.22	0.44	0.41	0.49
9	prosocial	teacher	Self-regulation	0.56	0.46	0.66	0.07	0	0.16	0.37	0.34	0.4
12	Achievement tot	exam	Achievement	0.53	0.47	0.6	0.29	0.23	0.35	0.17	0.16	0.19
12	English	exam	Achievement	0.58	0.52	0.65	0.23	0.17	0.29	0.19	0.17	0.2
12	maths	exam	Achievement	0.51	0.44	0.58	0.27	0.21	0.33	0.22	0.2	0.24
12	science	exam	Achievement	0.45	0.38	0.51	0.33	0.27	0.39	0.22	0.2	0.24
12	g	test	Cognitive	0.51	0.44	0.59	0.19	0.12	0.25	0.3	0.28	0.33
12	non-verbal	test	Cognitive	0.47	0.38	0.56	0.12	0.05	0.19	0.41	0.38	0.44
12	verbal	test	Cognitive	0.46	0.39	0.54	0.19	0.13	0.25	0.35	0.32	0.37
12	general knowledge	test	Cognitive	0.34	0.26	0.42	0.25	0.19	0.32	0.41	0.38	0.43
12	picture completion	test	Cognitive	0.32	0.22	0.41	0.15	0.08	0.23	0.53	0.5	0.57
12	ravens	test	Cognitive	0.42	0.33	0.52	0.08	0.01	0.15	0.5	0.46	0.53
12	vocabulary	test	Cognitive	0.35	0.25	0.45	0.12	0.05	0.2	0.53	0.49	0.56
12	enjoyment	self	Education-specific noncognitive skills	0.43	0.35	0.52	0.06	0	0.12	0.51	0.48	0.54
12	spa	self	Education-specific noncognitive skills	0.53	0.45	0.57	0.01	0	0.07	0.46	0.43	0.49
12	literacy env	self	Education-specific noncognitive skills	0.51	0.41	0.57	0.04	0	0.11	0.46	0.42	0.49
12	math env	self	Education-specific noncognitive skills	0.1	0	0.22	0.12	0.04	0.21	0.77	0.73	0.82
12	emotional problems	self	Self-regulation	0.36	0.26	0.42	0.03	0	0.1	0.62	0.58	0.65
12	conduct	self	Self-regulation	0.42	0.33	0.49	0.04	0	0.1	0.55	0.51	0.58
12	hyperactivity	self	Self-regulation	0.46	0.42	0.49	0	0	0.02	0.54	0.51	0.58
12	peer problems	self	Self-regulation	0.4	0.31	0.46	0.03	0	0.1	0.57	0.54	0.61
12	prosocial	self	Self-regulation	0.43	0.38	0.46	0	0	0.04	0.57	0.54	0.6
12	emotional problems	parent	Self-regulation	0.55	0.48	0.62	0.04	0	0.1	0.4	0.38	0.43
12	conduct	parent	Self-regulation	0.59	0.54	0.65	0.18	0.13	0.23	0.22	0.21	0.24
12	hyperactivity	parent	Self-regulation	0.73	0.71	0.75	0	0	0	0.27	0.25	0.29
12	peer problems	parent	Self-regulation	0.74	0.71	0.75	0	0	0.02	0.26	0.25	0.28
12	prosocial	parent	Self-regulation	0.64	0.58	0.7	0.12	0.07	0.17	0.24	0.22	0.26
12	emotional problems	teacher	Self-regulation	0.44	0.39	0.47	0	0	0.03	0.56	0.53	0.6
12	conduct	teacher	Self-regulation	0.61	0.56	0.64	0	0	0.04	0.39	0.36	0.41
12	hyperactivity	teacher	Self-regulation	0.62	0.59	0.65	0	0	0	0.38	0.35	0.4
12	peer problems	teacher	Self-regulation	0.55	0.52	0.58	0	0	0.02	0.45	0.42	0.48
12	prosocial	teacher	Self-regulation	0.52	0.43	0.6	0.04	0	0.12	0.43	0.4	0.46
16	Achievement tot	exam	Achievement	0.63	0.6	0.68	0.25	0.21	0.29	0.12	0.11	0.12
16	English	exam	Achievement	0.6	0.56	0.65	0.23	0.18	0.27	0.17	0.16	0.18
16	maths	exam	Achievement	0.65	0.6	0.69	0.18	0.14	0.23	0.17	0.16	0.18
16	science	exam	Achievement	0.62	0.57	0.67	0.22	0.17	0.26	0.16	0.15	0.18
16	g	test	Cognitive	0.45	0.33	0.57	0.14	0.04	0.23	0.41	0.37	0.46
16	ravens	test	Cognitive	0.46	0.34	0.58	0.09	0	0.19	0.45	0.41	0.49
16	vocabulary	test	Cognitive	0.39	0.26	0.52	0.11	0.01	0.21	0.5	0.46	0.55
16	ambition	self	Education-specific noncognitive skills	0.41	0.31	0.46	0	0	0	0.59	0.54	0.64
16	attitudes school	self	Education-specific noncognitive skills	0.37	0.23	0.45	0.03	0	0.14	0.6	0.55	0.66
16	curiosity	self	Education-specific noncognitive skills	0.4	0.32	0.44	0	0	0.05	0.6	0.56	0.65
16	grit	self	Education-specific noncognitive skills	0.37	0.22	0.42	0	0	0.12	0.63	0.58	0.69
16	math interest	self	Education-specific noncognitive skills	0.42	0.34	0.46	0	0	0.05	0.58	0.54	0.63
16	math spa	self	Education-specific noncognitive skills	0.58	0.5	0.61	0	0	0.06	0.42	0.39	0.46
16	time	self	Education-specific noncognitive skills	0.2	0.05	0.35	0.1	0	0.22	0.7	0.64	0.76
16	school engagement	self	Education-specific noncognitive skills	0.04	0	0.19	0.09	0	0.16	0.87	0.81	0.92
16	self-concept	self	Education-specific noncognitive skills	0.48	0.43	0.52	0	0	0.02	0.52	0.48	0.57
16	BFI A	self	personality	0.23	0.14	0.29	0	0	0	0.77	0.71	0.83
16	BFI C	self	personality	0.32	0.25	0.37	0	0	0.03	0.68	0.63	0.74
16	BFI E	self	personality	0.36	0.29	0.41	0	0	0	0.64	0.59	0.69
16	BFI N	self	personality	0.26	0.1	0.33	0.02	0	0.14	0.72	0.67	0.78
16	BFI O	self	personality	0.32	0.26	0.37	0	0	0.03	0.68	0.63	0.74
16	emotional problems	self	Self-regulation	0.39	0.34	0.42	0	0	0.03	0.61	0.58	0.65
16	conduct	self	Self-regulation	0.35	0.31	0.39	0	0	0.02	0.65	0.61	0.69
16	hyperactivity	self	Self-regulation	0.38	0.35	0.42	0	0	0.02	0.62	0.58	0.65
16	peer problems	self	Self-regulation	0.43	0.37	0.46	0	0	0.05	0.57	0.54	0.6
16	prosocial	self	Self-regulation	0.39	0.34	0.43	0	0	0.04	0.61	0.57	0.64

[truncated: 10 more sheets: Table 10, Table 11 , Table 12 , Table 13, Table 14., Table 15., Table 16. , Table 17., Table 18, Table 19]
